# Supplementary material for: Coronary sinus unroofing associated with congenitally corrected transposition of the great arteries: a case report
Source: Eur Heart J Case Rep. 2025 Jan 28;9(2):ytaf033. doi: 10.1093/ehjcr/ytaf033 (PMC11811637; doi:10.1093/ehjcr/ytaf033)
Supplement: ytaf033_Supplementary_Data [file ytaf033_supplementary_data.zip]

Archive with 5 entries (5 files):
- M_20241015_150013.mp4
- M_20241015_150128.mp4
- M_20241015_150225.mp4
- RM 4C.mp4
- tempus-video_3.mp4
